# Supplementary material for: Chimeric Antigen by the Fusion of SARS-CoV-2 Receptor Binding Domain with the Extracellular Domain of Human CD154: A Promising Improved Vaccine Candidate
Source: Vaccines (Basel). 2022 Jun 3;10(6):897. doi: 10.3390/vaccines10060897 (PMC9228316; doi:10.3390/vaccines10060897)
Supplement: Supplementary file 1 [file vaccines-10-00897-s001.zip]

Archive with 1 entries (1 files):
- vaccines-1662301-supplementary.pdf
